# Supplementary material for: A RUNX2 stabilization pathway mediates physiologic and pathologic bone formation
Source: Nat Commun. 2020 May 8;11:2289. doi: 10.1038/s41467-020-16038-6 (PMC7210266; doi:10.1038/s41467-020-16038-6)
Supplement: Supplementary file 3 — Source Data [file 41467_2020_16038_MOESM3_ESM.xlsx]

## Sheet: Fig1
	Fig. 1b	ALP activity (fold)	Control	CSNK2A1	CSNK2A2	CSNK2B
			0.768599	0.750476	0.579144	0.251896
			0.946524	0.812834	0.609626	0.271123
			0.823529	0.877005	0.705882	0.339037
			0.989305	0.919786	0.614973	0.296257
			0.834225	0.97861	0.550802	0.300535
			1.12834	0.898396	0.588235	0.252941
			0.967914	0.877005	0.614973	0.301604
			1.13369	1.07487	0.55615	0.329947
			1.15508	1.04278	0.566845	0.293048
			1.01604	1.11765	0.791444	0.343316
			1.03743	1.22995	0.614973	0.346524
			1.09626	1.13904	0.727273	0.344385
			0.983957	1.02139	0.684492	0.348128
			1.14973	1.02674	0.786096	0.391979
	Fig. 1c	Alizarin Red (fold)	Control	CSNK2B
			0.894659	0.347201
			0.906755	0.090198
			0.946924	0.086166
			0.90795	0.457708
			1.32086	0.240428
			1.09133	0.648856
			1.01024	0.360193
			0.921241	0.611522
	Fig. 1d	RT-PCR (fold)	CSNK2B		SP7		IBSP
			Control	CSNK2B	Control	CSNK2B	Control	CSNK2B
			1.03703	0.105073	1.04519	0.215283	1.04878	0.018688
			0.987908	0.109232	0.96187	0.247136	0.965083	0.021472
			1.01147	0.101629	1.03797	0.192688	1.03434	0.016505
			0.963559	0.105659	0.955123	0.221246	0.951788	0.018951
	Fig. 1e	OG2-luc (fold)	Control	CSNK2B
			1.18879	0.424568
			0.905746	0.679309
			0.905746	0.509482
			OG2-luc (fold)
	Fig. 1f		Vector			Runx2
		shControl	0.923788	1.15473	0.923788	10.8545	7.62125	9.93072
		ShCSNK2B	0.461894	0.692841	0.923788	2.54042	2.07852	2.07852
	Fig. 1h	Diameter of pellets	Control	CSNK2B
			220.44	615.12
			385	701.8
			347.6	623.92
			473.88	678.48
			432.52	627.44
				619.96
			CSNK2B		SOX9		ACAN		COL2A1
	Fig. 1i	RT-PCR (fold)	Control	CSNK2B	Control	CSNK2B	Control	CSNK2B	Control	CSNK2B
			1.1649	0.458886	0.81613	4.43173	0.618611	7.39937	0.598479	5.91505
			0.905772	0.407028	0.904297	4.48115	0.685583	7.48185	0.663171	5.98099
			1.08539	0.531528	1.08137	3.53539	1.27846	9.74339	1.29901	4.76142
			0.843939	0.471464	1.1982	3.57481	1.41664	9.85196	1.43934	4.81451
			CSNK2B		PPARG		CEBPA		FABP4
	Fig. 1k	RT-PCR (fold)	Control	CSNK2B	Control	CSNK2B	Control	CSNK2B	Control	CSNK2B
			1.01758	0.225344	1.09357	2.5884	1.04114	7.152	1.07363	3.0074
			0.931811	0.231171	1.00153	2.65576	0.953143	7.33829	0.983183	3.08552
			1.07037	0.248464	0.994451	2.31994	1.04571	7.22171	1.01431	2.72359
			0.980174	0.254925	0.910639	2.38021	0.957714	7.41029	0.928845	2.79436

## Sheet: Fig2
	Fig. 2a	RT-PCR (fold)	Csnk2bfl/fl	Csnk2bPrx1
			0.91108	0.315427
			0.718132	0.297118
			1.32578	0.452788
			1.04501	0.426505
	Fig. 2f	RT-PCR (fold)	Csnk2bfl/fl	Csnk2bPrx1
			0.963219	0.369318
			1.06728	0.358224
			0.934286	0.404142
			1.03522	0.392003
	Fig. 2g	SSC (%)	Csnk2bfl/fl	Csnk2bPrx1
			3.9	3.8
			2.1	1.2
			3.6	3.6
			4.4	5.1
			3.9	4
			3.9
	Fig. 2i	BV (mm3)	Csnk2bfl/fl	Csnk2bPrx1
			0.019	0.004
			0.0328	0.0013
			0.0293	0.0181
			0.0084	0.0007
			0.0161	0.0038
			0.0229	0.0069
			0.0335	0.003
				0.0041
				0.0005
				0.0031
				0.0024
				0.0018
				0.002
				0.0084

## Sheet: Fig3
	Fig. 3a	RT-PCR (fold)	WT	ΔCsnk2b
			0.989957	0.010862
			1.16913	0.011886
			0.844072	0.009858
			0.996843	0.010787
	Fig. 3b	ALP activity (fold)	WT	ΔCsnk2b
			1.01293	0.40911
			1.07795	0.485708
			0.936591	0.467322
			0.92625	0.489405
			0.97933	0.508455
			1.06737	0.514242
	Fig. 3c	Alizarin red (fold)	WT	ΔCsnk2b
			0.99635	0.447919
			1.06376	0.477634
			0.990168	0.439343
			0.917775	0.381907
			0.940311	0.368944
			1.09168	0.376324
			Sp7		Ibsp		Bglap2		Runx2
	Fig. 3d	RT-PCR (fold)	WT	ΔCsnk2b	WT	ΔCsnk2b	WT	ΔCsnk2b	WT	ΔCsnk2b
			0.975264	0.169979	0.904502	0.051298	0.975865	0.250824	1.00881	0.987978
			0.95518	0.166596	0.9364	0.054612	1.01028	0.266972	1.1914	1.0812
			1.04524	0.247146	1.06083	0.04888	0.989485	0.221404	0.825111	0.915451
			1.02389	0.242072	1.09825	0.052019	1.02438	0.235658	0.974451	1.00177
	Fig. 3e	RT-PCR (fold)	Csnk2bfl/fl	Osx-cre	Csnk2bOsx
			0.994501	0.61819	0.171065
			1.16093	0.761728	0.180462
			0.851069	0.766887	0.22482
			0.993497	0.94495	0.23717
	Fig. 3i	microCT	Tb.BV/TV (1)			Tb.Th (mm)			Tb.N (mm-1)			C.Th (mm)
			Csnk2bfl/fl	Osx-cre	Csnk2bOsx	Csnk2bfl/fl	Osx-cre	Csnk2bOsx	Csnk2bfl/fl	Osx-cre	Csnk2bOsx	Csnk2bfl/fl	Osx-cre	Csnk2bOsx
			0.1746	0.1441	0.0666	0.0463	0.0329	0.0328	5.0576	6.2134	4.0553	0.1802	0.1522	0.1358
			0.1835	0.1602	0.034	0.0508	0.0348	0.0318	5.059	6.3703	3.0186	0.191	0.1581	0.1127
			0.1192	0.1739	0.0443	0.0398	0.0391	0.0275	4.9736	5.2713	2.5365	0.1723	0.2005	0.0822
			0.2279	0.2454	0.0363	0.0504	0.0405	0.0354	5.6354	5.6433	2.4519	0.1652	0.1517	0.1279
			0.2229	0.225	0.0389	0.05	0.0483	0.0311	5.6402	6.3312	3.0064	0.1595	0.184	0.125
			0.1408	0.1562		0.0408	0.0348		4.8559	6.6373		0.1533
			0.1073	0.1523		0.0369	0.0387		4.7825	5.7985		0.1499
			0.1854			0.0405			7.1746			0.194
			0.1723			0.0418			5.0748			0.1933
			0.1377			0.0397			5.7573			0.1973
			0.2318			0.0398			5.8171			0.1877
			0.1207			0.044			4.591			0.1859
												0.195
	Fig. 3m	Histomorphometry	MAR		BFR/BS		Ob.S/BS
			Osx-cre	Csnk2bOsx	Osx-cre	Csnk2bOsx	Osx-cre	Csnk2bOsx
			2.3134	1.3997	216.153	125.195	42.2522	33.4022
			2.9034	1.2139	352.517	90.52	37.2766	32.0049
			2.4408	2.0331	240.28	204.838	47.9359	39.1049
			2.1773	1.9178	247.543	167.425	39.1241	30.1537
			3.5703	2.508	294.117	250.572	36.5626	21.8569
			3.2816	3.0617	189.581	173.594	39.5569	34.5962
			3.083	2.1251	313.097	108.15	29.0221	29.0209
			3.4252	2.5507	305.578	158.593	31.1229	30.0011
			3.1169		299.811		35.2794

## Sheet: Fig4
	Fig. 4a	ALP activity		Vector						Runx2
			WT	1.16183	0.923352	0.769945	1.09162	1.00712	1.04727	4.09161	5.50957	5.13226	4.33722	4.01989	6.18548
			ΔCsnk2b	0.514181	0.548835	0.496701	0.560794	0.604048	0.523548	0.960311	1.14673	1.02299	1.13234	1.09803	1.21823
				Sp7										Col1a1
	Fig. 4b	RT-PCR		Vector				Runx2						Vector				Runx2
			WT	0.999952	0.931696	1.07024	0.997187	16.3924	15.8999	15.2732	14.8147		WT	1.03427	0.96501	1.03571	0.96501	2.18195	2.1267	2.19256	2.1267
			ΔCsnk2b	0.00545	0.00545	0.007493	0.008174	0.010218	0.010899	0.012262	0.012943		ΔCsnk2b	0.000173	0.000199	0.000187	0.000199	0.000226	0.000416	0.000399	0.000416
	Fig. 4f	RT-PCR	Csnk2bfl/fl	Csnk2bPrx1		Csnk2bfl/fl	Csnk2bOsx
			0.845209	0.873333		0.963487	0.771614
			0.912806	0.82264		1.13082	1.03924
			1.07788	0.812236		0.876708	0.823744
			1.16409	0.765089		1.02897	1.10945
	Fig. 4j	OG2-luc	-	WT	Tri-A
			1.21368	2.66849	1.00068
			0.904232	1.8808	1.32621
			0.892175	2.36306	0.900213
			0.97657	1.72809	0.936382
			0.892175	2.66447	0.695254
			1.12125	2.10586	1.07704
	Fig. 4k	ALP activity	-	WT	Tri-A
			1.09119	2.33827	1.09119
			0.857366	2.65004	1.16914
			0.701481	3.11769	1.01325
			1.01325	2.33827	1.24708
			1.32502	2.80592	1.40296
			1.01325	3.5074	1.16914
	Fig. 4m	RT-PCR	Runx2-WT	Runx2-Tri-A
			1.03254	1.64742
			1.03397	1.61463
			0.966074	1.5233
			0.967409	1.49299

## Sheet: Fig5
	Fig. 5b	ALP activity (fold)	shControl	shHAUSP	shUSP9X	shUSP10	shUSP24
			1.05356	0.390957	0.985093	1.31631	0.553907
			1.05709	0.447408	1.04983	1.63853	0.727243
			0.968669	0.490993	1.02253	1.7329	0.723072
			0.880161	0.477275	1.00688	1.8578	0.611424
			0.941101	0.470998	0.915027	1.50936	0.683103
			1.18033	0.453344	1.09413	1.33516	0.736144
			0.988036	0.471493	1.10532	1.57969	0.619826
			1.08776	0.453661	0.977773	1.56423	0.722305
			0.887681	0.603991	0.996996	1.28912	0.611867
			0.913054	0.48728	0.940851	1.2929	0.79129
			1.08751	0.461869	0.717966	1.29936	0.832894
			0.967375	0.463129	0.777696	1.42862	0.682265
			1.01657	0.616586	0.788851	1.42498	0.742061
			1.00377	0.461532	0.856802	1.3761	0.694175
			HAUSP		IBSP		COL1A1
	Fig. 5d	RT-PCR (fold)	shControl	shHAUSP	shControl	shHAUSP	shControl	shHAUSP
			1.03591	0.330565	0.962994	0.043521	0.998109	0.516932
			1.04232	0.365032	1.01875	0.044894	1.0559	0.533297
			0.95792	0.293359	0.98072	0.04582	0.945619	0.561303
			0.963848	0.323946	1.0375	0.047275	1.00037	0.579072
	Fig. 5f	RT-PCR (fold)	shControl	shHAUSP
			1.02619	1.49454
			1.07231	1.36478
			0.92977	1.44582
			0.971615	1.32023

## Sheet: Fig6
	Fig. 6a	RT-PCR (fold)	Hausp		Ibsp		Col1a1
			WT	Δhausp	WT	Δhausp	WT	Δhausp
			1.02372	0.4518	0.907846	0.631259	0.794474	0.426456
			0.983154	0.450497	1.05046	0.649147	0.919281	0.438541
			1.01671	0.441781	0.946184	0.735108	1.05987	0.415997
			0.976415	0.440507	1.09482	0.755939	1.22637	0.427785
	Fig. 6b	ALP activity (fold)	WT	Δhausp
			1.37722	0.231519
			0.926858	0.245316
			0.947513	0.229628
			1.14335	0.243266
			0.89065	0.260973
			0.995161	0.240807
			0.965174	0.259093
			1.02176	0.273077
			0.895637	0.241837
	Fig. 6c	Alizarin red (fold)	WT	Δhausp
			1.06985	0.376195
			1.01111	0.469194
			0.949577	0.366405
			0.877554	0.43633
			0.981742	0.339834
			1.0237	0.404864
			1.04118	0.392976
			1.06915	0.39018
			0.976148	0.424443
	Fig. 6e	RT-PCR (fold)	WT	Δhausp
			0.952986	1.22851
			0.915221	1.17405
			1.06587	0.977414
			1.06587	0.977414
	Fig. 6f	OG2-luc (fold)		Vector						RUNX2
			shControl	1.26297	0.90212	1.03744	0.857014	0.992332	0.947226	2.63451	1.40558	1.88437	1.86241	2.62893	3.59354
			shHausp	0.586378	0.541272	0.496166	0.586378	0.496166	0.496166	0.687038	0.794	0.90634	0.744536	0.798751	0.851291
	Fig. 6g	ALP activity (fold)		Vector						RUNX2
			WT	1.14438	1.15404	1.0674	0.875262	0.83614	0.841907	2.13781	2.17759	1.64479	2.11358	2.01424	2.31404
			Δhausp	0.294689	0.283624	0.278973	0.275	0.290461	0.289739	0.524488	0.467726	0.378967	0.349818	0.420423	0.452611
	Fig. 6h	RT-PCR (fold)		Vector				RUNX2
			WT	0.953172	0.953172	1.04648	1.04648	3.44136	3.38306	3.71435	3.65142
			Δhausp	0.384323	0.379837	0.369323	0.365013	0.845041	0.998632	0.947471	1.11968
	Fig. 6i	RT-PCR (fold)	Hauspfl/fl	Osx-cre	Hausp+/Osx
			1.03936	0.932472	0.60472
			1.0906	1.02761	0.651004
			0.912523	0.985998	0.562994
			0.957515	1.0866	0.606085
	Fig. 6m	microCT	Tb.BV/TV (1)			Tb.Th (mm)			Tb.N (mm-1)			C.Th (mm)
			Hauspfl/fl	Osx-cre	Hausp+/Osx	Hauspfl/fl	Osx-cre	Hausp+/Osx	Hauspfl/fl	Osx-cre	Hausp+/Osx	Hauspfl/fl	Osx-cre	Hausp+/Osx
			0.1658	0.1651	0.0992	0.0423	0.0407	0.036	5.5563	5.7626	4.5301	0.204	0.211	0.183
			0.1556	0.1398	0.0761	0.0336	0.0395	0.0292	4.9731	5.1249	4.7533	0.206	0.187	0.16
			0.1737	0.1926	0.0982	0.0431	0.0458	0.0334	5.0881	5.7767	4.928	0.187	0.222	0.174
			0.1513	0.163	0.1219	0.0424	0.0425	0.0369	5.6806	5.4135	4.7637	0.187	0.213	0.199
			0.1677	0.1259	0.1221	0.0452	0.041	0.0389	5.161	5.0514	4.7108	0.184	0.191	0.151
			0.206		0.1277	0.042		0.0382	5.4991		5.0506	0.19		0.16
			0.204		0.0796	0.0441		0.0307	6.0839		4.323	0.198		0.188
			0.1451		0.1057	0.0416		0.0369	5.9836		4.5272	0.227		0.2
			0.1383		0.1073	0.0426		0.036	5.1291		4.8501	0.195		0.207
			0.1468		0.1292	0.0365		0.0417	5.6581		4.8359	0.214

## Sheet: Fig7
	Fig. 7b	RT-PCR (fold)	Csnk2a1		Hausp
			None	HO	None	HO
			0.952627	1.54625	0.866061	1.79728
			1.04737	1.59467	1.08661	1.95517
			0.747926	1.60698	0.873893	1.86947
			0.822309	1.6573	1.09637	2.03371
					0.921226	1.86107
					1.15585	2.02463
	Fig. 7d	HO volume (mm3)	Csnk2bfl/fl	Osx-cre	Csnk2bOsx
			3.3406	2.0934	0.0452
			3.4189	1.8537	1.1113
			4.8865	4.7881	1.2111
			10.8236	3.3256	0.4403
			5.0385	3.6077
			8.0982	2.3595
			4.4022	3.4181
	Fig. 7g	HO volume (mm3)	Csnk2bfl/fl	Osx-cre	Csnk2bOsx
			1.1053	0.8992	0.3099
			1.062	1.1503	0.6565
			0.8187	1.0317	0.5564
			1.1982	0.9266	0.6879
			1.2805	0.6719	0.6097
			1.0391	0.9217	0.2433
			0.834	0.6544
			1.0699
			0.8729
			0.9273
			0.7131
	Fig. 7j	HO volume (mm3)	Veh	i-CK2	i-HAUSP
			5.832	4.2735	3.222
			11.8645	4.0373	2.1775
			9.5864	0.023	2.167
			4.6391	1.666	0.5544
			5.884	0.3289	3.7179
			8.742	4.8436	0.0335
			9.0207	0.0532
	Fig. 7l	HO volume (mm3)	Veh	i-CK2	i-HAUSP
			0.8128	0.7852	0.4554
			1.0337	0.5961	0.5398
			1.2583	0.694	0.2238
			1.0349	0.5429	0.688
			1.4452	0.3092	0.7678
				0.616	0.7641
					0.811

## Sheet: Supplementary Fig2
	Supplementary Fig. 2a	RT-PCR (fold)
			CSNK2A1		CSNK2A2
			shControl	shCSNK2A1	shControl	shCSNK2A1
			1.01679	0.252786	1.06397	0.26233
			0.968632	0.252973	1.01358	0.262124
			1.03171	0.261712	0.98452	0.249884
			0.982833	0.2619	0.937876	0.24973
	Supplementary Fig. 2b	RT-PCR (fold)
				0 d				6 d				12 d
			CSNK2A1	1.13143	0.946151	1.04691	0.875482	1.70899	1.99466	1.68897	1.97129	2.92644	3.07832	2.83263	2.97965
			CSNK2A2	1.11447	0.931959	1.06388	0.889663	2.06672	2.4122	1.98667	2.31877	3.16751	3.33192	3.1391	3.30201
			CSNK2B	1.03449	0.865091	1.14387	0.956553	1.10032	1.28424	1.26481	1.47623	2.3358	2.45703	2.18089	2.29409
	Supplementary Fig. 2d	RT-PCR (fold)
				hMSCs				Chondrocytes
			CSNK2A1	0.978499	0.95637	1.04438	1.02076	0.590349	0.629658	0.555031	0.591988
			CSNK2A2	0.998823	0.976234	1.02406	1.0009	0.549922	0.586539	0.671425	0.716133
			CSNK2B	1.01249	0.989592	1.01039	0.987537	0.621965	0.66338	0.535109	0.57074
	Supplementary Fig. 2e	RT-PCR (fold)
				hMSCs				Adipocytes
			CSNK2A1	1.05411	0.919567	1.08225	0.94411	0.443199	0.387435	0.41352	0.36149
			CSNK2A2	1.08594	0.947329	1.0504	0.916329	0.487995	0.426595	0.556301	0.486306
			CSNK2B	1.03487	0.902779	1.10148	0.960891	0.433002	0.378521	0.394048	0.344469

## Sheet: Supplementary Fig3
	Supplementary Fig. 3b	ALP activity (fold)
			Vehicle	i-CK2
			0.96232	0.543254
			1.08377	0.520823
	Supplementary Fig. 3d	RT-PCR (fold)
			ALPL		BGLAP2		COL1A1
			Vehicle	i-CK2	Vehicle	i-CK2	Vehicle	i-CK2
			1.03594	0.404274	0.998596	0.686412	1.01706	0.266142
			1.06916	0.310512	0.794929	0.471663	0.934387	0.25908
			0.894927	0.318763	1.20646	0.653109	1.04856	0.264655

## Sheet: Supplementary Fig7
	Supplementary Fig. 7a	Live SSC (%)
			Csnk2bfl/fl	Csnk2bPrx1
			99.2254	98.904
			98.567	98.9594
			98.5317	98.5317
			97.1856	97.1856
	Supplementary Fig. 7b	Relative cell proliferation (fold)
				Csnk2bfl/fl-SSC						Csnk2bPrx1-SSC
			o h	0.868601	0.935416	1.04232	1.05568	1.00223	1.09577	0.884996	0.959995	1.005	1.10999	1.08	0.959995
			24 h	1.45658	1.51003	1.6303	1.87083	1.60357	1.72384	1.25999	1.43999	1.57499	1.46999	1.27499	1.21499
	Supplementary Fig. 7c	RT-PCR (fold)
			Csnk2bfl/fl	Csnk2bPrx1
			0.904241	0.883792
			1.00193	0.857245
			0.993629	0.990191
			1.10097	0.960448
	Supplementary Fig. 7e	Number of SSCs (fold)
			CSNK2B+		RUNX2+
			Csnk2bfl/fl	Csnk2bPrx1	Csnk2bfl/fl	Csnk2bPrx1
			1.09353	0.801409	1.24401	0.457948
			1.04103	0.606218	1.25603	0.25525
			1.04143	0.751971	1.36581	0.707738
			0.88174	0.664583	1.23659	0.332292
			0.888519	0.561427	0.973139	0.561427
			0.883655	0.507014	1.12974	0.343461
			1.05099	0.851497	1.18723	0.425748
			1.11911	0.519008	1.00558	0.389256

[truncated: 10 more sheets: Supplementary Fig8, Supplementary Fig9, Supplementary Fig10, Supplementary Fig11, Supplementary Fig13, Supplementary Fig14, Supplementary Fig15, Supplementary Fig16, Supplementary Fig18, Supplementary Fig19]
